# Supplementary material for: Dietary Regulation of Lipid Metabolism in Gestational Diabetes Mellitus: Implications for Fetal Macrosomia
Source: Int J Mol Sci. 2024 Oct 19;25(20):11248. doi: 10.3390/ijms252011248 (PMC11508696; doi:10.3390/ijms252011248)
Supplement: Supplementary file 1 [file ijms-25-11248-s001.zip]

Archive with 1 entries (1 files):
- ijms-3241861-supplementary.pdf
